# Supplementary material for: Below Average Cognitive Ability—An under Researched Risk Factor for Emotional-Behavioural Difficulties in Childhood
Source: Int J Environ Res Public Health. 2021 Dec 8;18(24):12923. doi: 10.3390/ijerph182412923 (PMC8702024; doi:10.3390/ijerph182412923)
Supplement: Supplementary file 1 [file ijerph-18-12923-s001.zip]

Archive with 1 entries (1 files):
- ijerph-1469280-supplementary.pdf
